# Supplementary material for: The Role of the Organization of Light-Harvesting Complex II in the Drought Sensitivity of Pisum sativum L
Source: Int J Mol Sci. 2025 Nov 16;26(22):11078. doi: 10.3390/ijms262211078 (PMC12652389; doi:10.3390/ijms262211078)
Supplement: Supplementary file 1 [file ijms-26-11078-s001.zip]

Archive with 1 entries (1 files):
- ijms-3943702-supplementary.pdf
